# Supplementary material for: Sphere-Forming Culture for Expanding Genetically Distinct Patient-Derived Glioma Stem Cells by Cellular Growth Rate Screening
Source: Cancers (Basel). 2020 Feb 27;12(3):549. doi: 10.3390/cancers12030549 (PMC7139415; doi:10.3390/cancers12030549)
Supplement: Supplementary file 1 [file cancers-12-00549-s001.zip]

Archive with 2 entries (2 files):
- Cancers-663915-supplementary Figures.docx
- cancers-663915-Supplementary Tables .xlsx
